# Supplementary material for: Risk Factors and Complications of Childhood Obesity and Overweight in an Urban Setting of a Lower Middle-Income Country
Source: Int J Environ Res Public Health. 2025 Nov 10;22(11):1697. doi: 10.3390/ijerph22111697 (PMC12652059; doi:10.3390/ijerph22111697)
Supplement: Supplementary file 1 [file ijerph-22-01697-s001.zip]

Archive with 1 entries (1 files):
- ijerph-3931505-supplementary.pdf
